# Supplementary material for: Detection of False-Positive Deletions from the Database of Genomic Variants
Source: Biomed Res Int. 2019 Apr 4;2019:8420547. doi: 10.1155/2019/8420547 (PMC6475568; doi:10.1155/2019/8420547)
Supplement: Supplementary Materials — Supplementary data are available with this article at http://gr.xjtu.edu.cn/c/document_library/get_file?p_l_id=2403541&folderId=2539941&name=DLFE-115097.zip. Table S1 lists the complete information of suspicious variants and false positives, and the FIG directory contains the validation figures of each false positive. [file 8420547.f1.zip]

Archive with 586 entries (584 files):
- 8420547.f1/
- 8420547.f1/FIG/
- 8420547.f1/FIG/SV1016.jpg
- 8420547.f1/FIG/SV1026.jpg
- 8420547.f1/FIG/SV1027.jpg
- 8420547.f1/FIG/SV1033.jpg
- 8420547.f1/FIG/SV1034.jpg
- 8420547.f1/FIG/SV1035.jpg
- 8420547.f1/FIG/SV1038.jpg
- 8420547.f1/FIG/SV1040.jpg
- 8420547.f1/FIG/SV1042.jpg
- 8420547.f1/FIG/SV1049.jpg
- 8420547.f1/FIG/SV105.jpg
- 8420547.f1/FIG/SV1055.jpg
- 8420547.f1/FIG/SV1061.jpg
- 8420547.f1/FIG/SV1063.jpg
- 8420547.f1/FIG/SV1069.jpg
- 8420547.f1/FIG/SV1076.jpg
- 8420547.f1/FIG/SV1077.jpg
- 8420547.f1/FIG/SV1078.jpg
- 8420547.f1/FIG/SV108.jpg
- 8420547.f1/FIG/SV1080.jpg
- 8420547.f1/FIG/SV1082.jpg
- 8420547.f1/FIG/SV1086.jpg
- 8420547.f1/FIG/SV1089.jpg
- 8420547.f1/FIG/SV1097.jpg
- 8420547.f1/FIG/SV110.jpg
- 8420547.f1/FIG/SV1100.jpg
- 8420547.f1/FIG/SV1102.jpg
- 8420547.f1/FIG/SV1105.jpg
- 8420547.f1/FIG/SV1106.jpg
- 8420547.f1/FIG/SV1109.jpg
- 8420547.f1/FIG/SV111.jpg
- 8420547.f1/FIG/SV1113.jpg
- 8420547.f1/FIG/SV1117.jpg
- 8420547.f1/FIG/SV1124.jpg
- 8420547.f1/FIG/SV1129.jpg
- 8420547.f1/FIG/SV113.jpg
- 8420547.f1/FIG/SV1132.jpg
- 8420547.f1/FIG/SV1134.jpg
- 8420547.f1/FIG/SV1139.jpg
- 8420547.f1/FIG/SV1143.jpg
- 8420547.f1/FIG/SV1144.jpg
- 8420547.f1/FIG/SV1146.jpg
- 8420547.f1/FIG/SV1149.jpg
- 8420547.f1/FIG/SV1150.jpg
- 8420547.f1/FIG/SV1157.jpg
- 8420547.f1/FIG/SV1158.jpg
- 8420547.f1/FIG/SV1159.jpg
- 8420547.f1/FIG/SV1166.jpg
- 8420547.f1/FIG/SV117.jpg
- 8420547.f1/FIG/SV1171.jpg
- 8420547.f1/FIG/SV1173.jpg
- 8420547.f1/FIG/SV1175.jpg
- 8420547.f1/FIG/SV1176.jpg
- 8420547.f1/FIG/SV1182.jpg
- 8420547.f1/FIG/SV1184.jpg
- 8420547.f1/FIG/SV1185.jpg
- 8420547.f1/FIG/SV1187.jpg
- 8420547.f1/FIG/SV1188.jpg
- 8420547.f1/FIG/SV1189.jpg
- 8420547.f1/FIG/SV1192.jpg
- 8420547.f1/FIG/SV1211.jpg
- 8420547.f1/FIG/SV1215.jpg
- 8420547.f1/FIG/SV1217.jpg
- 8420547.f1/FIG/SV1218.jpg
- 8420547.f1/FIG/SV1220.jpg
- 8420547.f1/FIG/SV1223.jpg
- 8420547.f1/FIG/SV1225.jpg
- 8420547.f1/FIG/SV1227.jpg
- 8420547.f1/FIG/SV123.jpg
- 8420547.f1/FIG/SV1231.jpg
- 8420547.f1/FIG/SV1247.jpg
- 8420547.f1/FIG/SV125.jpg
- 8420547.f1/FIG/SV1251.jpg
- 8420547.f1/FIG/SV1257.jpg
- 8420547.f1/FIG/SV126.jpg
- 8420547.f1/FIG/SV1261.jpg
- 8420547.f1/FIG/SV1265.jpg
- 8420547.f1/FIG/SV1267.jpg
- 8420547.f1/FIG/SV1268.jpg
- 8420547.f1/FIG/SV1277.jpg
- 8420547.f1/FIG/SV1278.jpg
- 8420547.f1/FIG/SV1280.jpg
- 8420547.f1/FIG/SV1282.jpg
- 8420547.f1/FIG/SV1285.jpg
- 8420547.f1/FIG/SV1287.jpg
- 8420547.f1/FIG/SV129.jpg
- 8420547.f1/FIG/SV1296.jpg
- 8420547.f1/FIG/SV1298.jpg
- 8420547.f1/FIG/SV13.jpg
- 8420547.f1/FIG/SV1301.jpg
- 8420547.f1/FIG/SV1309.jpg
- 8420547.f1/FIG/SV1310.jpg
- 8420547.f1/FIG/SV1311.jpg
- 8420547.f1/FIG/SV1315.jpg
- 8420547.f1/FIG/SV1318.jpg
- 8420547.f1/FIG/SV1319.jpg
- 8420547.f1/FIG/SV1324.jpg
- 8420547.f1/FIG/SV1326.jpg
- 8420547.f1/FIG/SV1330.jpg
- 8420547.f1/FIG/SV1332.jpg
- 8420547.f1/FIG/SV1338.jpg
- 8420547.f1/FIG/SV1341.jpg
- 8420547.f1/FIG/SV1344.jpg
- 8420547.f1/FIG/SV1349.jpg
- 8420547.f1/FIG/SV1350.jpg
- 8420547.f1/FIG/SV1351.jpg
- 8420547.f1/FIG/SV1352.jpg
- 8420547.f1/FIG/SV1354.jpg
- 8420547.f1/FIG/SV1355.jpg
- 8420547.f1/FIG/SV1358.jpg
- 8420547.f1/FIG/SV1364.jpg
- 8420547.f1/FIG/SV1365.jpg
- 8420547.f1/FIG/SV1368.jpg
- 8420547.f1/FIG/SV1372.jpg
- 8420547.f1/FIG/SV1373.jpg
- 8420547.f1/FIG/SV1380.jpg
- 8420547.f1/FIG/SV1386.jpg
- 8420547.f1/FIG/SV1390.jpg
- 8420547.f1/FIG/SV1391.jpg
- 8420547.f1/FIG/SV1392.jpg
- 8420547.f1/FIG/SV1393.jpg
- 8420547.f1/FIG/SV1395.jpg
- 8420547.f1/FIG/SV1397.jpg
- 8420547.f1/FIG/SV14.jpg
- 8420547.f1/FIG/SV1402.jpg
- 8420547.f1/FIG/SV1403.jpg
- 8420547.f1/FIG/SV1410.jpg
- 8420547.f1/FIG/SV1413.jpg
- 8420547.f1/FIG/SV1416.jpg
- 8420547.f1/FIG/SV1417.jpg
- 8420547.f1/FIG/SV1418.jpg
- 8420547.f1/FIG/SV1420.jpg
- 8420547.f1/FIG/SV1423.jpg
- 8420547.f1/FIG/SV1424.jpg
- 8420547.f1/FIG/SV1431.jpg
- 8420547.f1/FIG/SV1432.jpg
- 8420547.f1/FIG/SV1434.jpg
- 8420547.f1/FIG/SV1435.jpg
- 8420547.f1/FIG/SV1436.jpg
- 8420547.f1/FIG/SV1438.jpg
- 8420547.f1/FIG/SV1440.jpg
- 8420547.f1/FIG/SV1442.jpg
- 8420547.f1/FIG/SV1445.jpg
- 8420547.f1/FIG/SV1447.jpg
- 8420547.f1/FIG/SV1448.jpg
- 8420547.f1/FIG/SV1460.jpg
- 8420547.f1/FIG/SV1461.jpg
- 8420547.f1/FIG/SV1462.jpg
- 8420547.f1/FIG/SV1463.jpg
- 8420547.f1/FIG/SV1471.jpg
- 8420547.f1/FIG/SV1472.jpg
- 8420547.f1/FIG/SV1474.jpg
- 8420547.f1/FIG/SV1475.jpg
- 8420547.f1/FIG/SV1477.jpg
- 8420547.f1/FIG/SV1478.jpg
- 8420547.f1/FIG/SV148.jpg
- 8420547.f1/FIG/SV1484.jpg
- 8420547.f1/FIG/SV1491.jpg
- 8420547.f1/FIG/SV1492.jpg
- 8420547.f1/FIG/SV1498.jpg
- 8420547.f1/FIG/SV1499.jpg
- 8420547.f1/FIG/SV1500.jpg
- 8420547.f1/FIG/SV1502.jpg
- 8420547.f1/FIG/SV1503.jpg
- 8420547.f1/FIG/SV1511.jpg
- 8420547.f1/FIG/SV1514.jpg
- 8420547.f1/FIG/SV1520.jpg
- 8420547.f1/FIG/SV1526.jpg
- 8420547.f1/FIG/SV1527.jpg
- 8420547.f1/FIG/SV1528.jpg
- 8420547.f1/FIG/SV1530.jpg
- 8420547.f1/FIG/SV1531.jpg
- 8420547.f1/FIG/SV1532.jpg
- 8420547.f1/FIG/SV1535.jpg
- 8420547.f1/FIG/SV1539.jpg
- 8420547.f1/FIG/SV1540.jpg
- 8420547.f1/FIG/SV1543.jpg
- 8420547.f1/FIG/SV1545.jpg
- 8420547.f1/FIG/SV1547.jpg
- 8420547.f1/FIG/SV1555.jpg
- 8420547.f1/FIG/SV1567.jpg
- 8420547.f1/FIG/SV1569.jpg
- 8420547.f1/FIG/SV157.jpg
- 8420547.f1/FIG/SV1570.jpg
- 8420547.f1/FIG/SV1573.jpg
- 8420547.f1/FIG/SV1575.jpg
- 8420547.f1/FIG/SV1577.jpg
- 8420547.f1/FIG/SV1585.jpg
- 8420547.f1/FIG/SV1587.jpg
- 8420547.f1/FIG/SV1589.jpg
- 8420547.f1/FIG/SV1591.jpg
- 8420547.f1/FIG/SV1593.jpg
- 8420547.f1/FIG/SV1594.jpg
- 8420547.f1/FIG/SV1595.jpg
- 8420547.f1/FIG/SV16.jpg
- 8420547.f1/FIG/SV1608.jpg
- 8420547.f1/FIG/SV1609.jpg
- 8420547.f1/FIG/SV1617.jpg
- 8420547.f1/FIG/SV162.jpg
- 8420547.f1/FIG/SV1626.jpg
- 8420547.f1/FIG/SV1627.jpg
- 8420547.f1/FIG/SV163.jpg
- 8420547.f1/FIG/SV1634.jpg
- 8420547.f1/FIG/SV1641.jpg
- 8420547.f1/FIG/SV1651.jpg
- 8420547.f1/FIG/SV1652.jpg
- 8420547.f1/FIG/SV1657.jpg
- 8420547.f1/FIG/SV1663.jpg
- 8420547.f1/FIG/SV1665.jpg
- 8420547.f1/FIG/SV1667.jpg
- 8420547.f1/FIG/SV167.jpg
- 8420547.f1/FIG/SV1674.jpg
- 8420547.f1/FIG/SV1675.jpg
- 8420547.f1/FIG/SV1676.jpg
- 8420547.f1/FIG/SV1677.jpg
- 8420547.f1/FIG/SV1679.jpg
- 8420547.f1/FIG/SV1680.jpg
- 8420547.f1/FIG/SV1681.jpg
- 8420547.f1/FIG/SV1682.jpg
- 8420547.f1/FIG/SV1683.jpg
- 8420547.f1/FIG/SV1684.jpg
- 8420547.f1/FIG/SV1686.jpg
- 8420547.f1/FIG/SV1689.jpg
- 8420547.f1/FIG/SV1690.jpg
- 8420547.f1/FIG/SV1691.jpg
- 8420547.f1/FIG/SV1692.jpg
- 8420547.f1/FIG/SV1694.jpg
- 8420547.f1/FIG/SV1695.jpg
- 8420547.f1/FIG/SV1696.jpg
- 8420547.f1/FIG/SV1701.jpg
- 8420547.f1/FIG/SV1703.jpg
- 8420547.f1/FIG/SV1704.jpg
- 8420547.f1/FIG/SV172.jpg
- 8420547.f1/FIG/SV1722.jpg
- 8420547.f1/FIG/SV1723.jpg
- 8420547.f1/FIG/SV1724.jpg
- 8420547.f1/FIG/SV1725.jpg
- 8420547.f1/FIG/SV1726.jpg
- 8420547.f1/FIG/SV1730.jpg
- 8420547.f1/FIG/SV1734.jpg
- 8420547.f1/FIG/SV1735.jpg
- 8420547.f1/FIG/SV1741.jpg
- 8420547.f1/FIG/SV1744.jpg
- 8420547.f1/FIG/SV1749.jpg
- 8420547.f1/FIG/SV175.jpg
- 8420547.f1/FIG/SV1750.jpg
- 8420547.f1/FIG/SV1753.jpg
- 8420547.f1/FIG/SV1754.jpg
- 8420547.f1/FIG/SV1758.jpg
- 8420547.f1/FIG/SV1762.jpg
- 8420547.f1/FIG/SV1763.jpg
- 8420547.f1/FIG/SV1766.jpg
- 8420547.f1/FIG/SV177.jpg
- 8420547.f1/FIG/SV1770.jpg
- 8420547.f1/FIG/SV1773.jpg
- 8420547.f1/FIG/SV1776.jpg
- 8420547.f1/FIG/SV1780.jpg
- 8420547.f1/FIG/SV1781.jpg
- 8420547.f1/FIG/SV1783.jpg
- 8420547.f1/FIG/SV1791.jpg
- 8420547.f1/FIG/SV1792.jpg
- 8420547.f1/FIG/SV1796.jpg
- 8420547.f1/FIG/SV1798.jpg
- 8420547.f1/FIG/SV1799.jpg
- 8420547.f1/FIG/SV1801.jpg
- 8420547.f1/FIG/SV1804.jpg
- 8420547.f1/FIG/SV1805.jpg
- 8420547.f1/FIG/SV1806.jpg
- 8420547.f1/FIG/SV1808.jpg
- 8420547.f1/FIG/SV1809.jpg
- 8420547.f1/FIG/SV1811.jpg
- 8420547.f1/FIG/SV1812.jpg
- 8420547.f1/FIG/SV1813.jpg
- 8420547.f1/FIG/SV1814.jpg
- 8420547.f1/FIG/SV1816.jpg
- 8420547.f1/FIG/SV1817.jpg
- 8420547.f1/FIG/SV1822.jpg
- 8420547.f1/FIG/SV1824.jpg
- 8420547.f1/FIG/SV1825.jpg
- 8420547.f1/FIG/SV1841.jpg
- 8420547.f1/FIG/SV1843.jpg
- 8420547.f1/FIG/SV1849.jpg
- 8420547.f1/FIG/SV1851.jpg
- 8420547.f1/FIG/SV1857.jpg
- 8420547.f1/FIG/SV1859.jpg
- 8420547.f1/FIG/SV1861.jpg
- 8420547.f1/FIG/SV1862.jpg
- 8420547.f1/FIG/SV1864.jpg
- 8420547.f1/FIG/SV1868.jpg
- 8420547.f1/FIG/SV1869.jpg
- 8420547.f1/FIG/SV187.jpg
- 8420547.f1/FIG/SV1871.jpg
- 8420547.f1/FIG/SV1872.jpg
- 8420547.f1/FIG/SV1875.jpg
- 8420547.f1/FIG/SV1876.jpg
- 8420547.f1/FIG/SV1879.jpg
- 8420547.f1/FIG/SV1880.jpg
- 8420547.f1/FIG/SV1881.jpg
[truncated: 286 more entries]
